# Supplementary material for: Protective Effect of Irsogladine against Aspirin-Induced Mucosal Injury in Human Induced Pluripotent Stem Cell-Derived Small Intestine
Source: Medicina (Kaunas). 2022 Dec 31;59(1):92. doi: 10.3390/medicina59010092 (PMC9863323; doi:10.3390/medicina59010092)
Supplement: Supplementary file 1 [file medicina-59-00092-s001.zip]

Archive with 3 entries (3 files):
- Figre S2_R1_katano.pdf
- Figure S1.pdf
- Table S1_Medicina_R1.pdf
